# Supplementary material for: Data and meta-analysis for choosing sugammadex or neostigmine for routine reversal of rocuronium block in adult patients
Source: Data Brief. 2020 Aug 30;32:106241. doi: 10.1016/j.dib.2020.106241 (PMC7481821; doi:10.1016/j.dib.2020.106241)
Supplement: Supplementary file 1 [file mmc1.xlsx]

## Sheet: Abbreviations
	DF	Degrees of Freedom
	LCI	Lower Confidence Interval
	N, Neo	Neostigmine
	PACU	Post-anesthesia Care Unit
	PONV	Postoperative Nausea and Vomiting
	S, Suga	Sugammadex
	SD	Standard Deviation
	SpecPop	Special Population
	TOFR	Train-of-4 Recovery
	TOFRD	Train-of-4 Recovery Mean Difference
	UCI	Upper Confidence Interval
	Var	Variance

## Sheet: TOFR Data
Reference	Author	Order by Date	Study	BlockDepth	SpecPop	TOFRD	Est	Sqrt Est	UCI	LCI
1	Adamus, 2011	3	1	2	1	-15.7	4.30408	2.07463	-11.6337	-19.7663
2	Blobner, 2010	2	2	2	0	-17.1	15.469	3.93306	-9.3912	-24.8088
4	Carron, 2013	8	3	1	1	-45.5	12.7611	3.57226	-38.4984	-52.5016
7	Cheong, 2015	14	4	2	0	-12.9	4.59628	2.14389	-8.69797	-17.102
8	De Robertis, 2016	18	5	2	1	-25	4.1601	2.03963	-21.0023	-28.9977
9	El Sherbeny, 2017	20	6	3	0	-2.25167	0.608048	0.779774	-0.723309	-3.78002
10	Gaszynski, 2012	6	7	2	1	-6.89333	3.33551	1.82634	-3.31371	-10.473
11	Georgiou, 2013	9	8	2	1	-10.3249	4.86058	2.20467	-6.00373	-14.646
12	Grintescu, 2009	1	9	2	0	-15.5	4.91172	2.21624	-11.1562	-19.8438
13	Illman, 2011	4	10	2	0	-11.6	4.01677	2.00419	-7.67179	-15.5282
15	Kaufhold, 2016	19	11	3	0	-3	1.51633	1.23139	-0.58647	-5.41353
16	Koc, 2015	15	12	2	1	-7.1	2.03826	1.42768	-4.30175	-9.89825
19	Mekawy, 2012	7	13	3	0	-21.74	3.34291	1.82836	-18.1564	-25.3236
20	Pongracz, 2013	10	14	3	0	-6.7	2.42014	1.55568	-3.65087	-9.74913
23	Sabo, 2011	5	15	1	0	-7.075	1.63067	1.27698	-4.57212	-9.57788
	Schaller, 2010	32	16	3	0	-1.475	0.542299	0.736409	-0.0316376	-2.91836
27	Unal, 2015	16	17	2	1	-6	2.43188	1.55945	-2.94348	-9.05652
28	Woo, 2013	11	18	2	0	-13	13.5848	3.68576	-5.7759	-20.2241
29	Wu, Chinese, 2013	12	19	2	0	-7.5	6.71352	2.59105	-2.42155	-12.5784
30	Wu, Caucasian, 2013	13	20	2	0	-5.3	5.06867	2.25137	-0.887314	-9.71269
31	Yagan, 2015	17	21	3	0	-6.25	3.08727	1.75706	-2.80616	-9.69384
	Sagan, 2007		22	3	0	-15.6	6.97	2.64008	-10.4255	-20.7745
subgroup analysis for block depth
Least Squares Means
Effect	BLOCKDEPTH	Estimate	Standard	DF	t Value	Pr > |t|	Alpha	Lower	Upper
			Error
BLOCKDEPTH	1	-24.9196	6.2295	19	-4	0.0008	0.05	-37.9581	-11.8811
BLOCKDEPTH	2	-11.7636	2.4248	19	-4.85	0.0001	0.05	-16.8388	-6.6883
BLOCKDEPTH	3	-8.0059	3.2382	19	-2.47	0.023	0.05	-14.7835	-1.2283
Differences of Least Squares Means
Effect	BLOCKDEPTH	_BLOCKDEPTH	Estimate	Standard	DF	t Value	Pr > |t|	Alpha	Lower	Upper
				Error
BLOCKDEPTH	1	2	-13.156	6.6848	19	-1.97	0.0638	0.05	-27.1475	0.8354
BLOCKDEPTH	1	3	-16.9137	7.0209	19	-2.41	0.0263	0.05	-31.6086	-2.2189
BLOCKDEPTH	2	3	-3.7577	4.0455	19	-0.93	0.3646	0.05	-12.225	4.7096
Subgroup analysis for special population
Least Squares Means
Effect	SPECPOP	Estimate	Standard	DF	t Value	Pr > |t|	Alpha	Lower	Upper
			Error
SPECPOP	0	-9.6381	2.3342	20	-4.13	0.0005	0.05	-14.5072	-4.769
SPECPOP	1	-16.17	3.4159	20	-4.73	0.0001	0.05	-23.2954	-9.0445
Differences of Least Squares Means
Effect	SPECPOP	_SPECPOP	Estimate	Standard	DF	t Value	Pr > |t|	Alpha	Lower	Upper
				Error
SPECPOP	0	1	6.5318	4.1373	20	1.58	0.1301	0.05	-2.0983	15.162
Sensitivity Analysis - Deleting 2 Outliers - Carron, 2013; DeRobertis, 2016
Fixed Effects
Solution for Fixed Effects
Effect	Estimate	Standard	DF	t Value	Pr > |t|	Alpha	Lower	Upper
		Error
Intercept	-6.0833	0.3383	19	-17.98	<.0001	0.05	-6.7914	-5.3752
Random Effects
Estimates
Label	Estimate	Standard	DF	t Value	Pr > |t|	Alpha	Lower	Upper
		Error
INTERCEPT	-9.3238	1.2458	1000	-7.48	<.0001	0.05	-11.7684	-6.8792
Cochran's Q	230.17
	df = 19
	P < 0.0001

## Sheet:  Fig 3 TOFR
Reference	Author	Order by Date	Study	BlockDepth	SpecPop	TOFRD	UCI	LCI	Mean Diff [95% CI]	Hi for fig	Low for fig	Sort	Suga N	Suga Mean	Suga Var	Suga SD	Suga Data	Neo N	Neo Mean	Neo Var	Neo SD	Neo Data	X for Author	X for Sn	Xfor Nn	y for diff	Labels for x axis	Y for x labels
	Total	0				-11.7327	-7.8284	-15.637	-11.7 [-15.6, -7.8]	3.9043	3.9043	0	674				674	626				626	-120	-95	-75	25	20	-1
	Sacan, 2007	1	26	3	0	-15.6	-10.4255	-20.7745	-15.6 [-20.8, -10.4]	5.17455	5.17455	1	20	1.8	1	1	20 1.8 [1.0]	20	17.4	96.04	9.8	20 17.4 [9.8]	-120	-95	-75	25	0	-1
12	Grintescu, 2009	2	9	2	0	-15.5	-11.1562	-19.8438	-15.5 [-19.8, -11.2]	4.34383	4.34383	2	17	1.2	0.64	0.8	17 1.2 [0.8]	17	16.7	47.61	6.9	17 16.7 [6.9]	-120	-95	-75	25	0	-1
2	Blobner, 2010	4	2	2	0	-17.1	-9.3912	-24.8088	-17.1 [-24.8, -9.4]	7.7088	7.7088	3	47	1.4	1	1	47 1.4 [1.0]	45	18.5	488.41	22.1	45 18.5 [22.1]	-120	-95	-75	25	-20	-1
	Schaller, 2010	3	21	3	0	-1.475	-0.0316376	-2.91836	-1.5 [-2.9, 0.0]	1.44336	1.44336	4	9	1	0.0289	0.17	9 1.0 [0.2]	8	2.48	0.5929	0.77	8 2.5 [0.8]	-120	-95	-75	25	-40	-1
1	Adamus, 2011	7	1	2	1	-15.7	-11.6337	-19.7663	-15.7 [-19.8, -11.6]	4.06627	4.06627	5	11	1.275	0.187489	0.433	11 1.3 [0.4]	10	16.975	38.9002	6.237	10 17.0 [6.2]	-120	-95	-75	25	-60	-1
13	Illman, 2011	6	10	2	0	-11.6	-7.67179	-15.5282	-11.6 [-15.5, -7.7]	3.92821	3.92821	6	24	1.7	0.49	0.7	24 1.7 [0.7]	23	13.3	32.49	5.7	23 13.3 [5.7]	-120	-95	-75	25
23	Sabo, 2011	5	15	1	0	-7.075	-4.57212	-9.57788	-7.1 [-9.6, -4.6]	2.50288	2.50288	7	49	2	0.030625	0.175	49 2.0 [0.2]	18	9.075	10.0806	3.175	18 9.1 [3.2]	-120	-95	-75	25
10	Gaszynski, 2012	9	7	2	1	-6.89333	-3.31371	-10.473	-6.9 [-10.5, -3.3]	3.57962	3.57962	8	35	2.735	0.937669	0.968333	35 2.7 [1.0]	35	9.62833	21.3136	4.61667	35 9.6 [4.6]	-120	-95	-75	25
19	Mekawy, 2012	8	13	3	0	-21.74	-18.1564	-25.3236	-21.7 [-25.3, -18.2]	3.58359	3.58359	9	20	2.47	0.2601	0.51	20 2.5 [0.5]	20	24.21	22.09	4.7	20 24.2 [4.7]	-120	-95	-75	25
4	Carron, 2013	15	3	1	1	-45.5	-38.4984	-52.5016	-45.5 [-52.5, -38.5]	7.00164	7.00164	10	20	3.1	1.69	1.3	20 3.1 [1.3]	20	48.6	324	18	20 48.6 [18.0]	-120	-95	-75	25
11	Georgiou, 2013	14	8	2	1	-10.3249	-6.00373	-14.646	-10.3 [-14.6, -6.0]	4.32116	4.32116	11	15	1.62011	2.22507	1.49167	15 1.6 [1.5]	14	11.945	46.6717	6.83167	14 11.9 [6.8]	-120	-95	-75	25
20	Pongracz, 2013	13	14	3	0	-6.7	-3.65087	-9.74913	-6.7 [-9.7, -3.7]	3.04913	3.04913	12	20	1.8	0.81	0.9	20 1.8 [0.9]	16	8.5	12.25	3.5	16 8.5 [3.5]	-120	-95	-75	25
28	Woo, 2013	12	17	2	0	-13	-5.7759	-20.2241	-13.0 [-20.2, -5.8]	7.2241	7.2241	13	59	1.8	3.33062	1.825	59 1.8 [1.8]	59	14.8	365.766	19.125	59 14.8 [19.1]	-120	-95	-75	25
29	Wu, Chinese, 2014	11	18	2	0	-7.5	-2.42155	-12.5784	-7.5 [-12.6, -2.4]	5.07845	5.07845	14	119	1.6	0.870489	0.933	119 1.6 [0.9]	111	9.1	92.4867	9.617	111 9.1 [9.6]	-120	-95	-75	25
30	Wu, Caucas., 2014	10	19	2	0	-5.3	-0.887314	-9.71269	-5.3 [-9.7, -0.9]	4.41269	4.41269	15	29	1.4	0.09	0.3	29 1.4 [0.3]	30	6.7	50.41	7.1	30 6.7 [7.1]	-120	-95	-75	25
7	Cheong, 2015	19	4	2	0	-12.9	-8.69797	-17.102	-12.9 [-17.1, -8.7]	4.20203	4.20203	16	30	2.98667	2.1658	1.47167	30 3.0 [1.5]	30	15.8867	40.0858	6.33133	30 15.9 [6.3]	-120	-95	-75	25
16	Koc, 2015	18	12	2	1	-7.1	-4.30175	-9.89825	-7.1 [-9.9, -4.3]	2.79825	2.79825	17	16	2.3	0.81	0.9	16 2.3 [0.9]	17	9.4	7.29	2.7	17 9.4 [2.7]	-120	-95	-75	25
27	Unal, 2015	17	16	2	1	-6	-2.94348	-9.05652	-6.0 [-9.1, -2.9]	3.05652	3.05652	18	37	2	1.26562	1.125	37 2.0 [1.1]	37	8	10.5625	3.25	37 8.0 [3.3]	-120	-95	-75	25
31	Yagan, 2015	16	20	3	0	-6.25	-2.80616	-9.69384	-6.3 [-9.7, -2.8]	3.44384	3.44384	19	18	3.25	3.0625	1.75	18 3.3 [1.8]	18	9.5	16	4	18 9.5 [4.0]	-120	-95	-75	25
8	De Robertis, 2016	12	5	2	1	-25	-21.0023	-28.9977	-25.0 [-29.0, -21.0]	3.99768	3.99768	20	50	1.4	0.16	0.4	50 1.4 [0.4]	49	26.4	34.81	5.9	49 26.4 [5.9]	-120	-95	-75	25
15	Kaufhold, 2016	20	11	3	0	-3	-0.58647	-5.41353	-3.0 [-5.4, -0.6]	2.41353	2.41353	21	9	1.68	0.3136	0.56	9 1.7 [0.6]	9	4.68	4.2849	2.07	9 4.7 [2.1]	-120	-95	-75	25
9	El Sherbeny, 2017	22	6	3	0	-2.25167	-0.723309	-3.78002	-2.3 [-3.8, -0.7]	1.52836	1.52836	22	20	1.3	0.077934	0.279167	20 1.3 [0.3]	20	3.55167	0.661511	0.813333	20 3.6 [0.8]	-120	-95	-75	25
																			13.8787
																						Mean Diff
																						-1	-11.7327
																						23	-11.7327
	Fixed effects, mean difference [CI], min	-6.9 [-7.6, -6.2], P < 0.0001
	Random effects, mean difference [CI], min	-11.7 [-15.6, -7.8], P < 0.0001
	Heterogeneity: Cochran's Q = 432; df = 21; I2 = 95%; P< 0.0001
	Cochrans Q	431.51
	P=	0
	df=	21
	I square	95.1334

## Sheet: Fig 4 Block Depth
Reference	Author	Order by Date	Study	BlockDepth	SpecPop	TOFRD	UCI	LCI	Mean Diff [95% CI]	Hi for fig	Low for fig	Sort	Suga N	Suga Mean	Suga SD	Suga Data	Neo N	Neo Mean	Neo SD	Neo Data	X for Author	X for Sn	Xfor Nn	y for diff	Labels for x axis	Y for x labels
	Total		0			-11.7327	-7.828	-15.64	-11.7 [-15.6, -7.8]	3.9047	3.9073	0									-80	-95	-75	25	20	-0.5
	Deep (n=2)		1	1		-24.92	-11.88	-37.9581	-24.9 [-38.0, -11.9]	13.1883	13.1883	1									-80	-95	-75	25	0	-0.5
	Moderate (n=13)		2	2		-11.76	-6.69	-16.8388	-11.8 [-16.8, -6.7]	5.1338	5.1338	2									-80	-95	-75	25	-20	-0.5
	Shallow (n=7)		3	3		-8.01	-1.23	-14.7835	-8.0 [-14.8, -1.2]	7.3718	7.3718	3									-80	-95	-75	25	-40	-0.5
																					-80	-95	-75	25		-0.5
	Least Squares Means
	Effect	BLOCKDEPTH	Estimate	Standard	DF	t Value	Pr > |t|	Alpha	Lower	Upper		Lower Bar	Upper Bar
				Error
	BLOCKDEPTH	Deep	-24.9196	6.2295	19	-4	0.0008	0.05	-37.9581	-11.8811	-24.9 [-38.0, -11.9]	13.0385	13.0385
	BLOCKDEPTH	Moderate	-11.7636	2.4248	19	-4.85	0.0001	0.05	-16.8388	-6.6883	-11.8 [-16.8, -6.7]	5.0752	5.0753
	BLOCKDEPTH	Shallow	-8.0059	3.2382	19	-2.47	0.023	0.05	-14.7835	-1.2283	-8.0 [-14.8, -1.2]	6.7776	6.7776
Differences of Least Squares Means
Effect	BLOCKDEPTH	_BLOCKDEPTH	Estimate	Standard	DF	t Value	Pr > |t|	Alpha	Lower	Upper		Lower Bar	Upper Bar
				Error
BLOCKDEPTH	1	2	-13.156	6.6848	19	-1.97	0.0638	0.05	-27.1475	0.8354	-13.2 [-27.1, 0.8]	13.9915	13.9914
BLOCKDEPTH	1	3	-16.9137	7.0209	19	-2.41	0.0263	0.05	-31.6086	-2.2189	-16.9 [-31.6, -2.2]	14.6949	14.6948
BLOCKDEPTH	2	3	-3.7577	4.0455	19	-0.93	0.3646	0.05	-12.225	4.7096	-3.8 [-12.2, 4.7]	8.4673	8.4673
	Mean differences for special populations
	Estimates
	Label	Estimate	Standard	DF	t Value	Pr > |t|	Alpha	Lower	Upper
			Error
	INTERCEPT	-12.9041	2.0686	1000	-6.24	<.0001	0.05	-16.9634	-8.8447
	Least Squares Means
	Effect	SPECPOP	Estimate	Standard	DF	t Value	Pr > |t|	Alpha	Lower	Upper
				Error
	SPECPOP	0	-9.6381	2.3342	20	-4.13	0.0005	0.05	-14.5072	-4.769
	SPECPOP	1	-16.17	3.4159	20	-4.73	0.0001	0.05	-23.2954	-9.0445
	Differences of Least Squares Means
	Effect	SPECPOP	_SPECPOP	Estimate	Standard	DF	t Value	Pr > |t|	Alpha	Lower	Upper
					Error
	SPECPOP	0	1	6.5318	4.1373	20	1.58	0.1301	0.05	-2.0983	15.162

## Sheet: FIg 5 Placebo
Reference	Author	Order by Date	Study	BlockDepth	SpecPop	PlacDIFF	UCI	LCI	Mean Diff [95% CI]	Hi for fig	Low for Fig	Sort	Suga N	Suga Mean	Suga SD	Suga Data	Plac N	Plac Mean	Plac SD	Plac Data	X for Author	X for Sn	Xfor Nn	X for diff	X for X axis	Y for X axis label
	Total		0			-46.65	-24.89	-68.4	-46.7 [-68.4, -24.9]	21.76	21.75	0	108			108	103			103	-400	-320	-250	75		-0.5
24	Sorgenfrei, 2006		1	2	0	-22.1	-12.9559	-31.2441	-22.1 [-31.2, -13.0]	9.14411	9.14411	1	3	1.3	0.231	3 1.3 [0.2]	4	23.4	6.02	4 23.4 [6.0]	-400	-320	-250	75		-0.5
25	Sparr, shallow, 2007		2	3	0	-33.2	-23.596	-42.804	-33.2 [-42.8, -23.6]	9.604	9.604	2	6	2.7	0.7	6 2.7 [0.7]	3	35.9	9.1	3 35.9 [9.1]	-400	-320	-250	75	-150	-0.5
26	Sparr, deep, 2007		3	1	0	-47.2	-34.8715	-59.5285	-47.2 [-59.5, -34.9]	12.3285	12.3285	3	3	4.9	1.3	3 4.9 [1.3]	3	52.1	8.8	3 52.1 [8.8]	-400	-320	-250	75	-100	-0.5
	Schaller, 2010			3	0	-19.75	-11.2287	-28.2713	-19.8 [-28.3, -11.2]	8.5213	8.5213	4	9	1	0.173	9 1.0 [0.2]	9	20.75	6.146	9 20.8 [6.1]	-400	-319	-250	76
21	Puhringer, 2010		4	2	0	-94.9	-47.691	-142.109	-94.9 [-142.1, -47.7]	47.209	47.209	5	9	1.4	0.5	9 1.4 [0.5]	10	96.3	33.1	10 96.3 [33.1]	-400	-320	-250	75	-50	-0.5
22	Rahe-Meyer, 2015		5	1	0	-93.8	-70.5538	-117.046	-93.8 [-117.0, -70.6]	23.2462	23.2462	6	69	2	4.875	69 2.0 [4.9]	65	95.8	16.275	65 95.8 [16.3]	-400	-320	-250	75	0	-0.5
15	Kaufhold, 2016		6	3	0	-41.07	-6.95068	-75.1893	-41.1 [-75.2, -7.0]	34.1193	34.1193	7	9	1.68	0.56	9 1.7 [0.6]	9	42.75	24.612	9 42.8 [24.6]	-400	-320	-250	75	50	-0.5
																									Mean Diff
																								-0.5	-46.65
												Cochrans Q	52.53											7	-46.65
												P=	<0.001
												df=	6
												I square	88.578
							Estimates
							Label	Estimate	Standard	DF	t Value	Pr > |t|	Alpha	Lower	Upper
									Error
							INTERCEPT	-46.6474	11.0854	1000	-4.21	<.0001	0.05	-68.4007	-24.8942

## Sheet: Fig 6 Anesthesia Time
Reference	Author	Study	Sort for Time	BlockDepth	SpecPop	AnesTimeD	UCI	LCI	Mean Diff [95%]	Hi for Fig	Low for Fig	Sort	Suga N	Suga Mean	Suga SD	Suga Data	Neo N	Neo Mean	Neo SD	Neo Data	X for Author	X for Sn	Xfor Nn	X for diff	X for X axis	Y for X axis label
	Total	0	0			-18.5602	0.1505	-37.2709	-18.6 [-37.3, 0.2]	18.7107	18.7107	0	349			349	346			346	-800	-700	-480	300		-0.5
	Sacan, 2007	10	1	3	0	-4	162.271	-170.271	-4.0 [-170.3, 162.3]	166.271	166.271	1	20	143	77	20 143.0 [77.0]	20	147	92	20 147.0 [92.0]	-800	-700	-480	300
12	Grintescu, 2009	6	2	2	0	-15.9	28.1617	-59.9617	-15.9 [-60.0, 28.2]	44.0617	44.0617	2	17	64.4	24.3	17 64.4 [24.3]	17	80.3	20.5	17 80.3 [20.5]	-800	-700	-480	300	-50	-0.5
1	Adamus, 2011	1	3	2	1	-12.5	39.068	-64.068	-12.5 [-64.1, 39.1]	51.568	51.568	3	11	120	28.868	11 120.0 [28.9]	10	132.5	23.139	10 132.5 [23.1]	-800	-700	-480	300	-100	-0.5
17	Kogler, 2012	7	4	1	1	-18.93	29.7216	-67.5816	-18.9 [-67.6, 29.7]	48.6516	48.6516	4	16	49.2	20.664	16 49.2 [20.7]	15	68.13	28.6146	15 68.1 [28.6]	-800	-700	-480	300		-0.5
4	Carron, 2013	3	5	1	1	-47.1	-16.6739	-77.5261	-47.1 [-77.5, -16.7]	30.4261	30.4261	5	20	47.9	6.4	20 47.9 [6.4]	20	95	21	20 95.0 [21.0]	-800	-700	-480	300	0	-0.5
27	Unal, 2015	9	6	2	1	-0.95	24.7223	-26.6223	-0.9 [-26.6, 24.7]	25.6723	25.6723	6	37	70.54	11.4	37 70.5 [11.4]	37	71.49	14.6	37 71.5 [14.6]	-800	-700	-480	300		-0.5
18	Koyuncu, 2015	8	7	3	0	-3	88.4799	-94.4799	-3.0 [-94.5, 88.5]	91.4799	91.4799	7	50	101	44.5	50 101.0 [44.5]	50	104	48.75	50 104.0 [48.8]	-800	-700	-480	300		-0.5
8	De Robertis, 2016	5	8	2	1	-23.6	95.5318	-142.732	-23.6 [-142.7, 95.5]	119.132	119.132	8	50	93	54	50 93.0 [54.0]	49	116.6	67	49 116.6 [67.0]	-800	-700	-480	300	50	-0.5
5	Carron, 2016	4	9		0	-18	197.8	-233.8	-18.0 [-233.8, 197.8]	215.8	215.8	9	128	174	98	128 174.0 [98.0]	128	192	121	128 192.0 [121.0]	-800	-700	-480	300	100	-0.5
																						Mean Diff
	Cochrans Q	5.4																			-0.5	-18.56
	P=	0.714																			10	-18.56
	df=	8
	I square	-48.1481

## Sheet: Fig 7 PACU Time
Reference	Author	Study	BlockDepth	SpecPop	PACUTimeD	UCI	LCI	Mean Diff [95%]	Hi for Fig	Low for Fig	Sort	Suga N	Suga Mean	Suga SD	Suga Data	Neo N	Neo Mean	Neo SD	Neo Data	X for Author	X for Sn	Xfor Nn	X for diff	X for X axis	Y for X axis label
	Total				-12.028	0.6355	-24.6915	-12.0 [-24.7, 0.6]	12.6635	12.6635	0	244			244	243			243	-340	-300	-220	50		-0.5
4	Carron, 2013	2	1	1	-10.8	14.8487	-36.4487	-10.8 [-36.4, 14.8]	25.6487	25.6487	1	20	37.2	9.3	20 37.2 [9.3]	20	48	16	20 48.0 [16.0]	-340	-300	-220	50	-60	-0.5
11	Georgiou, 2013	5	2	1	-51.9	21.8116	-125.612	-51.9 [-125.6, 21.8]	73.7116	73.7116	2	15	137.7	37.8	15 137.7 [37.8]	14	189.6	37.4	14 189.6 [37.4]	-340	-300	-220	50	0	-0.5
6	Castro, 2014	4	2	1	-8	15.0665	-31.0665	-8.0 [-31.1, 15.1]	23.0665	23.0665	3	44	85	9	44 85.0 [9.0]	44	93	14	44 93.0 [14.0]	-340	-300	-220	50	-20	-0.5
27	Unal, 2015	6	2	1	-13.4	8.98051	-35.7805	-13.4 [-35.8, 9.0]	22.3805	22.3805	4	37	22.9	10.1	37 22.9 [10.1]	37	36.3	12.6	37 36.3 [12.6]	-340	-300	-220	50	20	-0.5
5	Carron, 2016	3		0	-47	35.5181	-129.518	-47.0 [-129.5, 35.5]	82.5181	82.5181	5	128	56	29	128 56.0 [29.0]	128	103	52	128 103.0 [52.0]	-340	-300	-220	50	-40	-0.5
	Paech, 2018	7	2	1	-1	42.695	-44.695	-1.0 [-44.7, 42.7]	43.695	43.695	6	151	54	21	151 54.0 [21.0]	153	55	23.5	153 55.0 [23.5]	-340	-300	-220	50	-40	-0.5
																						Mean Diff
																					-0.5	-12.028
																					7.5	-12.028
								Cochrans Q	2.199
								P=	0.82096
								df=	5
								I square	-127.376

## Sheet: Fig 8 Bradycardia
	Author	OR	UCI	LCI	OR Data	Hi for Fig	Low for Fig	Sort	X-axis labels	Y = 0 for labels	X for authors	X for data	Data	Suga (n/N)	Neo (n/N)	Sort	y for suga	X for neo	X for suga	y for neo
1	Total	0.222	0.499682	0.0983703	0.22 [0.10, 0.50]	0.277682	0.12363	1		0	1e-06	300		7/489	39/506	1	0.0001	0.001	0.001	0.004
2	Blobner, 2010	0.555556	14.1031	0.0218847	0.56 [0.02, 14.10]	13.5476	0.533671	2	0.01	0	1e-06	300		0/28	1/48	2	0.0001	0.001	0.001	0.004
3	Gaszynski, 2012	0.130785	2.63004	0.00650356	0.13 [0.01, 2.63]	2.49926	0.124281	3	0.1	0	1e-06	300		0/35	3/35	3	0.0001	0.001	0.001	0.004
4	Carron, 2013	0.0894309	1.78346	0.00448448	0.09 [0.00, 1.78]	1.69403	0.0849464	4	0.2	0	1e-06	300		0/20	4/20	4	0.0001	0.001	0.001	0.004
5	Woo, 2013	3.05042	76.3929	0.121805	3.05 [0.12, 76.4]	73.3424	2.92861	5	0.4	0	1e-06	300		1/60	0/60	5	0.0001	0.001	0.001	0.004
6	Wu, Chinese, 2014	0.147059	1.2415	0.0174194	0.15 [0.02, 1.24]	1.09444	0.129639	6		0	1e-06	300		1/120	6/111	6	0.0001	0.001	0.001	0.004
7	Wu, Caucasian, 2014	0.103578	2.01415	0.00532653	0.10 [0.01, 2.01]	1.91057	0.0982516	7	1	0	1e-06	300		0/29	4/31	7	0.0001	0.001	0.001	0.004
8	Brueckmann, 2015	0.10962	2.07253	0.00579796	0.11 [0.01, 2.07]	1.96291	0.103822	8		0	1e-06	300		0/74	4/77	8	0.0001	0.001	0.001	0.004
9	Unal, 2015	0.100694	0.852127	0.0118989	0.10 [0.01, 0.85]	0.751433	0.0887955	9	2	0	1e-06	300		1/37	8/37	9	0.0001	0.001	0.001	0.004
10	Koyuncu, 2015	0.125364	1.06019	0.014824	0.13 [0.01, 1.06]	0.934827	0.11054	10	5	0	1e-06	300		1/50	7/50	10	0.0001	0.001	0.001	0.004
11	Koc, 2015	0.187879	4.23171	0.00834142	0.19 [0.01, 4.23]	4.04383	0.179537	11	10	0	1e-06	300		0/16	2/17	11	0.0001	0.001	0.001	0.004
12	El Sherbeny, 2017	8.2	169.908	0.395743	8.20 [0.40, 169.9]	161.708	7.80426	12	100	0	1e-06	300		3/20	0/20	12	0.0001	0.001	0.001	0.004
											Mean OR
										0	0.222
										13	0.222
	Cochrans Q	10.202
	P=	0.42313
	df=	10
	I square	1.98
			0.221707	0.499682	0.0983703

## Sheet: Fig 9 PONV
	Author	OR	LCI	UCI	Hi for fig	Low for fig	Sort	X-axis labels	Y = 0 for labels	X for authors	X for data	Data		Suga (n/N)	Neo (n/N)	Sort	X for suga	y for neo
	Total	0.64	0.462	0.902	0.262	0.178	0		0	0.0002	60	0.64 [0.46, 0.90]		127/832	169/818	0	0.001	0.004
	Sacan, 2007	0.464	0.111111	1.94005	1.47605	0.352889	1		0	0.0002	60	0.46 [0.46,0.90]		4/20	7/20	1	0.001	0.004
	Jones, 2008	1.54	0.441379	5.37316	3.83316	1.09862	2		0	0.0002	60	1.54 [0.44, 5.37]		7/37	5/38	2	0.001	0.004
	Blobner, 2010	1	0.135044	7.405	6.405	0.864956	3	0.1	0	0.0002	60	1.00 [0.14, 7,40]		2/48	2/48	3	0.001	0.004
	Adamus, 2011	0.4	0.0304844	5.24859	4.84859	0.369516	4	0.2	0	0.0002	60	0.40 [0.03, 5.25]		1/11	2/10	4	0.001	0.004
	Illman, 2011	0.306122	0.0118527	7.90631	7.60019	0.29427	5	0.4	0	0.0002	60	0.30 [0.01, 7.91]		0/24	1/23	5	0.001	0.004
	Sabo, 2011	0.956522	0.258942	3.53335	2.57683	0.69758	6		0	0.0002	60	0.96 [0.26, 3.53]		5/51	5/49	6	0.001	0.004
	Carron, 2013	0.327731	0.0707361	1.51843	1.1907	0.256995	7	1	0	0.0002	60	0.33 [0.07, 1.52]		3/20	7/20	7	0.001	0.004
	Woo, 2013	0.473684	0.112787	1.98938	1.5157	0.360897	8		0	0.0002	60	0.47 [0.11, 1.99]		3/60	6/60	8	0.001	0.004
	Wu, Chinese, 2014	0.752172	0.365375	1.54844	0.796272	0.386797	9	2	0	0.0002	60	0.75 [0.37, 1.55]		16/119	19/111	9	0.001	0.004
	Wu, Caucasian, 2014	0.525714	0.135914	2.03346	1.50774	0.3898	10	5	0	0.0002	60	0.53 [0.14, 2.03]		4/29	7/30	10	0.001	0.004
	Castro, 2014	0.329268	0.0811635	1.33579	1.00653	0.248105	11	10	0	0.0002	60	0.33 [0.08, 1.34]		3/44	8/44	11	0.001	0.004
	Brueckmann, 2015	0.19726	0.0224864	1.73045	1.53319	0.174774	12		0	0.0002	60	0.20 [0.02, 1.73]		1/74	5/77	12	0.001	0.004
	Cheong, 2015	0.224138	0.0235208	2.13589	1.91176	0.200617	13	20	0	0.0002	60	0.22 [0.02, 2.14]		1/30	4/30	13	0.001	0.004
	Koc, 2015	0.660377	0.0125108	34.8577	34.1973	0.647867	14		0	0.0002	60	0.66 [0.01, 34.9]		0/26	0/17	14	0.001	0.004
	Koyuncu, 2015	0.255319	0.0657026	0.992166	0.736847	0.189617	15		0	0.0002	60	0.26 [0.07, 0.99]		3/50	10/50	15	0.001	0.004
	Yagan, 2015	0.178378	0.00797093	3.99186	3.81348	0.170407	16		0	0.0002	60	0.18 [0.01, 3.99]		0/18	2/18	16	0.001	0.004
	El Sherbeny, 2017	0.317073	0.0121699	8.26096	7.94389	0.304903	17		0	0.0002	60	0.32 [0.01, 8.26]		0/20	1/20	17	0.001	0.004
	Paech, 2018	0.92	0.588	1.451	0.531	0.332	18		0	0.0002	60	0.92 [0.59, 1.45]		74/151	78/153	18	0.001	0.004
																19	0.001	0.004
											mean OR
										0	0.64
										18.5	0.64
											Cochrans Q	11.9504
											P=	0.803
											df=	17
											I square	-42.2547
